# Supplementary material for: A Multi-Isotope Approach (δ2H, δ18O, δ13C, δ15N) for Discriminating Raspberry Production Systems and Assessing Agroecosystem Functioning
Source: Molecules. 2026 Jul 14;31(14):2459. doi: 10.3390/molecules31142459 (PMC13414084; doi:10.3390/molecules31142459)
Supplement: Supplementary file 1 [file molecules-31-02459-s001.zip]

Archive with 1 entries (1 files):
- molecules-4330775-supplementary.pdf
